# Supplementary material for: Implementing a Multifaceted Intervention among Internal Medicine Residents with Audit and Educative Data Feedback Significantly Reduces Low-Value Care in Hospitalized Patients
Source: J Clin Med. 2022 Apr 26;11(9):2435. doi: 10.3390/jcm11092435 (PMC9104072; doi:10.3390/jcm11092435)
Supplement: Supplementary file 1 [file jcm-11-02435-s001.zip]

Archive with 9 entries (7 files):
- Supplementary File S1/
- Supplementary File S1/Vignette_smarterindicateur_BZD.pdf
- Supplementary File S1/Vignette_smarterindicateur_PPI.pdf
- Supplementary File S1/Vignette_smarterindicateur_prisedesang.pdf
- Supplementary File S2/
- Supplementary File S2/HDTL_Affiche_benzodiazépines_A4.pdf
- Supplementary File S2/HDTL_Affiche_Inhibiteurs Pompe_Protons_A4.pdf
- Supplementary File S2/HDTL_Affiche_testsanguin_A4.pdf
- Supplementary File S3.pdf
